# Supplementary material for: Urothelial Cell Carcinoma of the Renal Pelvis Misdiagnosed as Ureteropelvic Junction Obstruction: A Case Report
Source: Medicina (Kaunas). 2021 Oct 25;57(11):1158. doi: 10.3390/medicina57111158 (PMC8622892; doi:10.3390/medicina57111158)
Supplement: Supplementary file 1 [file medicina-57-01158-s001.zip]

Archive with 1 entries (1 files):
- medicina-1402338-SI.pdf
